# Supplementary material for: New Insights into the Mechanism of Trichoderma virens-Induced Developmental Effects on Agrostis stolonifera Disease Resistance against Dollar Spot Infection
Source: J Fungi (Basel). 2022 Nov 10;8(11):1186. doi: 10.3390/jof8111186 (PMC9694513; doi:10.3390/jof8111186)
Supplement: Supplementary file 1 [file jof-08-01186-s001.zip]

Archive with 1 entries (1 files):
- jof-1911343-supplementary.pdf
